# Supplementary material for: A targeted genomic alteration analysis predicts survival of melanoma patients under BRAF inhibitors
Source: Oncotarget. 2019 Mar 1;10(18):1669–87. doi: 10.18632/oncotarget.26707 (PMC6422198; doi:10.18632/oncotarget.26707)
Supplement: Supplementary file 3 [file oncotarget-10-1669-s003.xlsx]

## Sheet: Supplementary Table 3
Supplementary Table 3: Data obtained from DNA and mRNA analysis for every samples (Baseline and relapse-matched samples). DNA alterations are expressed as absolute copy numbers and mRNA expression as the ratio ‘copy number of gene of interest/copy number of PPIA’. *indicates that macrodissection was performed when <50% tumor cells. (VAF: Variant allele frequency).
							DNA analysis (Copy number variation)											Transcript analysis																														Splice variants
Patient N°	Sex	Type	% Tumoral cells	BRAF status (VAF%)	NRAS status (VAF%)	MAP2K1 status (VAF%)	BRAF	NRAS	CTNNB1	MET	CDKN2A	CDK4	CDK6	CCND1	CCND2	CCND3	RB1	BRAF	RAF1	ARAF	PDGFRB	IGF1R	MET	HGF	KIT	EGFR	ERBB2	MAP3K8	MKI67	E2F2	RB1	CDK2	CDK4	CDK6	CCNA1	CCND1	RRM2	BCL2	BCL2L1	BCL2L11	BMF	MCL1	BAD	PTEN	CDKN1A	CDKN1B	CDKN2A	BRAF alternative splicing
1	F	Baseline	60	V600E (21%)	WT	P124S (12%)	5.29636	1.91189	6.49802	0.606046	0.91067	3.18215	1.50525	2.73682	1.1708	1.67018	1.38511	129.276	354.546	8.32129	32.8594	32.1274	2.72246	1.3323	21.0593	7.98834	18.3701	12.8959	120.317	3.83757	41.8441	27.9265	149.766	64.4075	20.6698	59.8156	33.323	24.4103	122.658	5.05638	24.7416	37.4811	12.4084	27.6475	69.0543	5.77295	3.31406
2	F	Baseline	90	V600E (14%)	Q61K (2%)	WT	3.12748	2.58471	2.2974	1.06992	0.386891	1.41912	2.41999	1.98275	0.836536	9.31787	10.1261	20.1218	9.34298	117.107	0.804494	1.40349	12.0233	0.804494	5.4284	15.1138	3.49123	1.41901	2.69137	2.17567	0.804494	12.6085	3.45473	5.40469	88.1452	2.50293	8.92704	61.1404	18.1145	2.24642	11.4078	10.1827	3.83757	4.58342	7.81439	14.7614	3.46847
2.1	F	Relapse	60	V600E (26%)	WT	D65N (10%)	3.00008	1.85961	2.06807	1.42158	0.771105	2.63902	3.71922	9.56324	4.14824	7.36203	3.12748	17.4603	17.7066	80.9634	2.13415	6.60496	10.9191	0.461726	8.10718	10.7505	6.70989	2.32134	2.21983	1.53679	0.493504	8.35417	3.48512	4.25554	49.3428	4.2703	10.692	35.8989	12.7835	3.28889	2.39569	7.92652	3.84429	3.20073	1.12019	4.75293	3.96928	Exons 1-9
3	M	Baseline	80	V600E (41%)	WT	WT	0.955945	1.8025	5.29636	1.47172	0.721965	2.22684	1.59107	2.75586	1.50786	1.06807	1.18921	118.021	198.21	16.54	17.1271	73.1506	57.7564	0.304861	60.6596	11.2271	12.672	10.1269	52.9356	3.14295	19.8418	51.3732	183.508	86.9266	4.56333	223.281	36.119	18.0737	92.68	7.85472	17.8624	23.5218	19.7724	4.12618	17.6757	5.53531	1.52805
3.1	M	Relapse	75	V600E (20%)	WT	WT	1.39959	1.90528	3.49429	2.38254	0.315344	1.75321	1.82766	2.23756	1.19956	0.929805	2.04911	275.508	124.389	12.9953	19.025	41.1686	616.666	0.459306	51.0919	6.99179	40.2623	5.88388	30.9239	2.83934	16.7708	64.7362	258.672	53.2065	28.0544	257.959	51.8129	42.8349	137.69	8.12562	24.227	11.7143	6.39995	7.05211	10.342	6.09129	1.95954	Exons 3-9
3.2	M	Relapse	80	V600E (16%)	WT	K57N (35%)	2.90795	2.83825	10.0561	2.54471	0.68302	2.15099	1.27015	2.29012	1.2163	1.93858	1.46915	339.356	280.867	10.4288	67.9743	62.5574	679.029	2.17186	41.4792	16.6846	47.5515	12.3002	59.6274	6.27783	25.4346	44.8914	219.02	86.9661	38.4686	243.717	88.399	46.5774	179.376	1.65379	24.0157	17.2515	13.5679	6.17906	10.0738	5.02946	1.76609	Exons 1-9 and 3-9
4	F	Baseline	70	V600E (15%)	WT	WT	1.21841	0.835088	0.721965	0.649544	2.07772	1.46409	2.2974	6.201	2.98452	2.21914	0.317538	3.43061	0.622963	23.3118	0.269683	0.37928	0.499592	0.269683	2.75122	14.854	1.0722	0.269683	0.338873	0.269683	0.269683	12.2601	1.48513	2.10206	99.3468	0.269683	9.21297	79.4631	6.44495	1.8721	2.4423	7.82993	1.12216	2.243	0.269683	10.041	5.43093
5	M	Baseline	60	V600E (42%)	WT	WT	2.27363	3.16017	1.58008	4.16264	1.1607	3.5186	2.28153	1.23756	2.11038	2.25012	2.71321	224.064	63.4859	62.8369	3.87811	16.5015	12.1079	1.88459	4.26282	52.6081	4.23306	6.44495	16.2962	3.78417	17.1271	8.48691	15.746	22.4542	22.2663	9.21297	68.5722	13.4754	54.6083	5.5898	14.6292	11.7143	7.7327	7.17672	2.70345	12.5205	8.83783
6	F	Baseline	40*	V600E (18%)	WT	P124S (15%)	1.60214	13.5479	3.70635	10.5378	0.29937	0.675955	2.40327	2.38254	0.839441	0.668964	0.521233	574.94	656.803	0.37207	42.8828	129.288	70.7685	0.675233	191.386	2.22155	22.667	61.0861	150.007	0.734458	74.8484	11.838	112.767	131.209	11.5877	241.169	34.1503	20.772	211.851	6.06678	35.6165	58.4827	19.4973	53.9806	11.691	6.87808	3.89353
7	F	Baseline	80	V600E (15%)	WT	G128D (20%)	1.37078	3.98616	6.9644	2.94343	1.88557	1.73508	4.82323	5.10708	1.65004	2.43682	0.835088	222.5	313.635	16.5719	14.8357	54.5021	266.024	6.39995	93.6592	15.8431	211.851	7.15914	130.3	2.55609	36.2458	10.6945	241.169	55.4812	53.7314	44.4117	34.0309	104.585	120.951	2.97878	12.8508	26.1283	25.3558	3.98414	2.55609	20.5901	1.87887
7.1	F	Relapse	40*	V600E (30%)	WT	WT	1.42405	2.8481	10.5927	3.16565	0.671286	3.71922	5.14076	5.59937	1.01572	2.13613	1.18215	166.751	287	10.0966	17.5317	66.1539	207.999	6.54868	57.6889	9.08635	229.238	7.71927	98.5892	1.61346	23.0405	16.2067	258.369	76.8495	55.7907	59.7456	40.0746	87.9207	89.3849	2.86678	17.8415	22.2916	19.3385	7.26948	2.52991	6.72714	0.65153
8	M	Baseline	80	V600E (55%)	WT	WT	3.16017	2.23457	1.13288	1.92186	0.222211	1.97247	1.58008	1.69056	2.07412	1.72309	4.70763	18.5641	37.9346	2.80085	6.37757	76.9751	8.35221	2.42525	0.499592	3.35813	8.61973	1.48513	30.9423	1.08353	24.7416	2.57016	33.323	10.8689	1.84844	9.64223	44.4117	1.89464	12.2358	1.13256	1.45424	26.4043	11.8146	4.31843	7.18426	1.88173	0.599694
8.1	M	Relapse	90	V600E (81%)	Q61R (5%)	WT	2.22688	2.86791	1.77154	3.04723	0.191445	2.70382	1.05336	1.43452	2.05979	1.5966	2.11404	13.7835	27.3872	3.0125	3.75775	51.0129	4.92123	1.97932	0.636203	2.94624	9.02135	1.00668	23.79	1.97932	24.8284	2.03962	38.7404	15.2311	1.82426	8.323	34.8757	1.35202	10.6359	0.626077	1.09882	24.7908	10.7483	3.47537	9.95108	2.11234	0.553271
8.2	M	Relapse	55	V600E (85%)	WT	WT	2.72309	1.90528	2.2974	2.16971	0.326317	3.19319	1.45397	2.34974	3.05781	2.91804	1.97931	18.2939	27.4833	3.96657	5.05708	55.7886	4.29279	2.05708	2.05708	16.6588	10.0571	7.26016	32.2375	2.05708	2.05708	15.1809	35.4666	8.27041	183.419	8.05708	30.9123	81.6704	30.7435	1.24596	1.0434	17.6489	2.05708	3.38846	2.05708	1.45435	0.38602	Exons 1-11 and 3-9
8.3	M	Relapse	60	V600E (65%)	WT	WT	2.53688	1.82134	1.02101	2.01042	0.380317	2.12874	1.35191	2.74632	2.81376	1.90528	0.972655	15.6909	22.1503	2.958	8.52052	52.5864	6.91908	2.46092	4.55621	3.99474	10.6057	1.5985	26.5792	1.46092	0.763312	16.7454	34.9907	10.107	135.407	10.4609	42.9412	68.2472	22.7465	1.54582	1.56316	14.8132	1.17033	2.66591	0.460918	1.91627	0.94018	Exons 1-11, 1-9 and 3-9
9	F	Baseline	50	V600E (20%)	WT	WT	1.5966	3.50642	1.60214	4.26486	1.40932	3.17114	1.68763	0.698581	2.6072	1.36604	3.04196	179.063	118.436	33.2221	3.85103	21.8007	45.0384	10.9382	2.73201	27.6255	7.65186	18.178	30.1935	4.36865	30.4221	6.2793	18.4992	18.4792	12.8097	35.4919	43.9474	14.7866	79.7199	6.89091	19.7033	21.1752	9.44168	7.67065	13.5917	7.99624	5.80471
10	M	Baseline	40*	V600E (46%)	WT	WT	2.62989	2.34567	1.68763	3.23216	0.873573	3.45815	2.21146	2.03849	2.16971	1.27899	1.6358	33.323	17.6757	21.777	0.264074	2.05378	4.6205	0.241085	2.94057	4.37808	0.551079	0.603629	4.1742	0.72933	2.22188	13.7144	6.37757	2.24755	54.0546	1.6613	13.4496	34.4592	24.0578	4.56208	6.02995	15.3951	2.10077	3.57414	1.76942	5.87496	3.26795
11	M	Baseline	100	V600K (52%)	WT	WT	1.85318	3.26029	2.09943	3.99307	1.22688	3.79737	0.709562	0.327031	3.03669	1.31494	2.59368	2.92004	2.92004	142.954	2.92004	4.10672	2.92004	2.92004	2.92004	12.7954	6.53589	2.92004	3.6692	3.08838	2.92004	8.60667	2.92004	11.7399	63.8768	2.92004	78.3358	18.5695	18.5641	24.2856	11.9813	8.75874	2.92004	4.55142	2.92004	6.43518	2.68583
12	F	Baseline	90	V600E (15%)	WT	WT	2.88786	5.20537	3.3058	3.62379	1.28343	2.87787	5.0806	2.91299	2.06694	2.67586	4.95883	65.9801	37.4067	18.8348	1.2378	3.64547	16.3074	0.297476	1.50082	4.28904	0.744822	0.827358	4.38543	0.297476	1.8912	8.82032	18.0511	6.83375	47.2595	0.689576	10.1624	35.1422	20.7663	2.12441	2.80966	5.27039	0.844932	5.29135	0.614295	4.96568	3.04683
12.1	F	Relapse	40*	V600E (18%)	Q61R (3%)	WT	2.25012	5.50217	2.15846	7.12307	1.93858	4.40762	3.05252	2.06992	3.7386	1.72309	3.56771	61.8361	23.5031	10.4224	1.56712	3.86599	14.5298	0.70014	1.25237	4.93232	3.68398	3.55716	11.1314	1.18411	1.85334	4.95422	13.9457	8.21528	43.351	4.79093	15.491	42.4882	24.9452	2.13177	1.58367	7.78453	0.862712	5.78253	1.05953	0.938257	0.577712	Exons 1-11 and 1-9
13	F	Baseline	80	V600E (16%)	Q61K (6%)	P124L (14%)	0.898132	1.57462	0.494828	0.819321	1.50525	1.37554	1.83401	4.03481	1.95545	1.43893	0.49827	6.05111	3.33581	100.578	1.21631	1.82713	1.67885	0.98574	1.9045	6.0439	4.39936	0.98574	2.53139	1.72656	2.27704	18.536	1.25088	3.96313	84.402	1.19101	23.0675	49.3998	28.6632	4.47265	8.26489	23.8537	1.878	4.89887	2.98206	8.33955	4.51068
13.1	F	Relapse	90	V600E (21%)	WT	WT	1.14076	1.25266	0.724471	1.2163	1.51047	1.34723	1.96564	6.03143	2.14726	1.47939	0.547147	4.18881	1.93815	80.6009	1.58963	3.49353	1.56873	1.44299	0.945161	6.98796	4.59732	0.53585	2.44203	1.28225	0.42673	14.0057	0.694424	2.74901	66.3387	1.46416	35.7414	41.4393	27.3872	5.37779	8.61973	18.1505	0.396465	6.37087	0.533976	7.48135	6.65448	Exons 1-9 and 3-9
13.2	F	Relapse	80	V600E (20%)	WT	WT	1.13682	1.3566	0.680657	1.53954	1.30586	1.65864	2.00694	4.46141	2.08132	1.63014	0.815072	6.11503	7.81439	67.3929	2.54715	1.23031	2.83934	0.80168	7.41437	11.1097	40.1215	0.896684	1.85654	1.70669	1.50608	12.2601	2.04989	10.3137	96.014	1.28643	50.381	34.8259	57.7564	3.20584	6.13649	22.2396	1.15053	6.00255	0.56873	10.2184	4.37068	Exons 1-9
14	H	Baseline	75	V600E (26%)	WT	WT	2.82843	1.25266	2.15846	0.339739	3.06312	2.38667	1.97931	4.93312	2.0174	2.07772	0.262429	475.848	303.901	12.0179	30.104	5.91116	14.8357	3.17616	40.6877	63.8936	32.5158	62.6026	26.8881	9.60852	53.6601	3.89946	51.6317	28.9199	216.155	9.40867	300.724	143.064	86.1068	12.2768	71.5162	41.9273	5.02576	45.3074	7.92466	42.2221	10.4561
15	F	Baseline	95	V600E (55%)	WT	WT	1.6358	8.60396	0.955945	4.79822	0.82932	2.65737	3.23777	1.76235	1.45649	1.77769	1.07923	85.5056	151.349	80.0045	6.51304	53.7759	48.307	4.86978	19.7724	59.2643	19.7033	2.76087	6.91428	1.17856	22.1955	7.72098	63.2639	39.6796	24.2744	25.2671	12.9866	61.7355	62.6026	5.26124	5.72127	20.5901	26.1679	17.7812	3.1873	19.8117	6.63121
16	M	Baseline	90	V600E (60%)	WT	WT	1.86607	4.02782	1.37554	5.34244	1.41912	4.42292	2.07772	0.701007	3.63637	1.81504	2.07772	33.6751	40.8305	13.4392	7.49271	10.4744	11.2886	2.29305	39.4249	21.2897	8.323	9.31031	10.9719	1.37979	15.9124	4.50174	13.8804	10.8403	4.95985	13.5441	30.104	4.8955	20.4773	2.70144	2.70345	12.0472	14.5271	9.69983	2.8593	3.6356	2.29412
16.1	M	Relapse	65	V600E	WT	WT	2.44528	7.83536	1.68763	2.84317	1.23542	2.91804	2.97935	3.95177	3.05781	2.09217	0.792784	42.5983	49.5192	471.132	5.91144	8.31379	26.7551	5.91144	37.1471	24.6182	5.91144	5.91144	7.42807	5.80944	5.91144	50.3635	9.06361	24.9176	225.021	15.9114	89.9087	154.762	135.933	2.22965	4.53888	47.9531	4.23802	14.1273	1.8868	2.89849	2.59262	Exons 1-11, 1-9 and 3-9
16.2	M	Relapse	75	V600E	WT	WT	1.55294	3.19319	1.26138	4.02085	1.31494	3.5186	1.76541	0.60186	2.54471	1.54221	2.2974	65.5975	44.1542	8.55776	4.62601	12.6482	42.934	2.67838	35.0494	28.855	8.40275	11.4615	65.1302	2.43666	19.7267	5.88196	13.2782	13.0107	3.67246	16.2963	33.5973	7.38653	43.3875	2.38666	4.16452	23.4674	8.75178	6.79362	3.51997	4.11474	1.68163	Exons 1-11 and 3-9
16.3	M	Relapse	80	V600E	WT	WT	1.02101	4.85961	1.28788	5.62732	1.5966	3.06312	1.19334	2.52713	1.96224	1.29684	0.920188	17.1067	38.7379	7.15213	3.80624	5.84242	34.1096	2.34785	37.7778	22.5246	8.78599	8.56339	10.4866	1.13266	1.51487	35.8954	7.58939	11.3887	127.235	15.7345	127.325	84.6457	110.677	2.68063	4.59624	37.0451	4.98473	17.3907	2.75759	3.56622	2.72366	Exons 1-9
17	M	Baseline	80	V600E (51%)	WT	WT	1.85318	3.20428	2.48802	5.4547	0.176777	3.89062	1.57462	0.390258	2.03144	1.56917	2.52275	20.1218	22.43	3.97393	0.400653	14.5832	29.3748	0.547232	8.68033	19.6797	2.04272	0.8843	7.43762	1.06845	19.9813	30.0584	15.045	2.00487	11.1695	15.3108	34.0309	8.06005	38.4699	2.63136	8.44045	9.72933	4.32298	6.97838	3.52812	4.94832	4.11799
18	M	Baseline	85	V600K (32%)	WT	WT	1.51047	1.89212	5.02805	1.43147	1.45902	2.62989	1.83401	3.54922	1.92186	1.64148	1.24401	131.1	174.725	16.1519	31.9513	25.598	22.5087	0.818709	70.5211	37.4342	20.9857	9.31031	24.327	2.86934	16.422	7.77526	112.373	160.222	15.0879	136.25	30.9596	27.0052	101.163	5.00258	37.4067	20.8806	28.3636	10.0809	38.8763	8.75874	2.41789
18.1	M	Relapse	70	V600K (28%)	WT	WT	2.91804	4.37717	10.7779	2.95365	0.732043	4.01389	1.10573	2.52713	1.08862	1.86607	1.69134	170.194	194.427	13.3697	19.7378	26.7152	175.646	0.937401	57.4538	24.2343	18.5967	8.22158	33.1337	1.84863	16.1652	8.65201	134.119	141.563	84.2935	174.419	20.4415	56.212	81.2708	3.92192	30.5824	27.2024	21.3191	4.54346	16.9777	4.55728	1.31207
19	F	Baseline	80	V600E (49%)	WT	WT	0.600818	1.26138	0.835088	0.960928	0.159873	1.6529	0.702222	1.44643	2.13243	0.757858	1.35191	35.9927	34.3904	2.83414	0.938562	44.1015	3.47902	1.11042	3.26643	10.5889	1.0499	2.45087	12.4709	1.80701	20.2633	4.58129	27.7737	9.47994	6.52723	18.7603	40.4036	3.57464	42.4345	2.6873	2.53825	17.7108	8.77204	6.69111	7.54539	3.20485	0.218
20	F	Baseline	70	V600E (55%)	WT	WT	8.57419	0.622006	2.10672	0.767107	1.26576	1.98618	2.04202	2.72735	1.19541	1.53156	0.545254	286.331	239.485	5.96304	40.2623	28.1975	27.3872	6.96129	20.4773	19.4741	29.6851	22.5877	13.8063	12.1503	15.6909	6.61808	91.0708	45.3154	124.205	19.9813	358.292	48.5595	117.197	4.26605	39.7021	15.6672	2.5831	24.7156	115.163	21.5494	4.32499
21	M	Baseline	60	V600E (42%)	WT	WT	1.22688	2.07772	4.45369	1.40688	0.439825	2.05623	1.67597	3.56154	1.79315	1.53156	1.63014	84.021	119.687	12.2899	19.8418	69.477	27.9689	0.93201	19.025	10.7781	65.7493	4.43029	8.55022	5.20494	13.2624	1.4933	146.651	76.2365	25.8245	21.2818	68.8128	20.9336	198.21	5.09287	29.3748	14.5051	11.691	14.3099	83.4344	14.556	3.63008
21.1	M	Relapse	80	V600E (16%)	Q61K (6%)	WT	1.95206	2.11404	5.04551	0.987943	0.432269	1.52098	2.52275	4.27967	1.78695	1.61328	0.867539	132.022	158.401	13.3802	32.2888	62.7203	37.0157	5.3155	174.114	118.478	130.641	8.323	20.9999	12.193	15.3646	2.28958	193.408	49.7402	171.535	35.9927	162.902	38.0475	127.477	0.954129	47.6349	28.9222	7.77366	21.9404	27.5797	22.2396	5.99064	Exons 1-11 and 3-9
22	M	Baseline	80	V600E (16%)	WT	WT	1.84038	3.06312	2.25012	5.14261	1.32869	6.02099	2.62079	1.75018	4.79822	3.45815	2.31338	1.12609	0.425238	41.5207	0.425238	0.598051	3.23228	0.425238	0.793299	23.5014	0.81015	0.72933	0.534337	0.785006	0.425238	12.9669	1.52733	4.01827	45.1966	0.425238	54.9922	20.427	31.2867	26.3736	17.988	6.54889	0.425238	3.20634	0.443495	10.8835	13.1299
23	F	Baseline	90	V600E (50%)	WT	WT	1.74715	3.47015	1.75321	4.69948	0.952638	3.3058	1.1607	0.360357	2.30937	1.58557	1.94531	28.0671	28.1656	19.1589	3.31252	25.0944	47.6349	0.530248	115.972	1.85252	4.39936	4.29279	14.4119	0.836099	16.5955	60.5677	30.4221	11.4442	2.87982	92.68	15.1508	3.9895	51.0919	3.74858	2.28503	9.26369	20.4773	3.26299	13.8804	2.15721	1.72737
24	H	Baseline	80	V600E (40%)	WT	WT	1.19334	1.23971	4.15544	0.688964	2.05623	2.35381	2.08493	4.22075	1.92186	1.96564	0.582367	147.683	143.601	12.1017	6.55883	29.9419	42.1383	0.625149	2.26908	4.74461	4.70214	15.045	50.939	1.08353	20.0514	14.1537	65.2903	24.4156	15.8193	54.7999	27.7737	22.6224	93.9878	5.9333	13.216	51.3732	3.39475	15.7295	125.703	5.19705	2.17668
25	M	Baseline	80	V600E (51%)	WT	WT	3.70635	4	2.02792	11.4518	2.18102	3.82378	3.69353	1.34025	3.71278	1.95884	4.89056	18.4992	20.4057	45.0352	0.704223	7.03786	4.46144	0.289255	17.308	15.2944	0.591074	0.776799	1.68766	0.951806	1.3895	10.4354	7.59844	4.53368	54.3737	24.312	19.025	35.5528	14.94	6.38279	5.52432	7.91265	1.30459	6.30427	0.868946	16.2257	3.57957
26	F	Baseline	95	V600E (35%)	WT	WT	3.01049	1.54756	4.99332	1.47172	0.232451	1.98618	2.10672	2.4326	1.39233	2.14355	1.43893	67.1459	64.8345	5.22422	5.92525	15.1619	1.89784	0.34705	6.37757	3.16531	7.519	1.39437	26.6348	3.98833	11.6094	1.2273	66.9111	73.1389	14.5785	11.2886	45.355	21.5197	22.1955	0.346915	25.5341	4.8624	3.71846	6.10861	12.4084	5.89558	0.222526
26.1	F	Relapse	55	V600E (28%)	WT	WT	2.36199	2.74157	6.12623	3.07908	0.290176	3.32879	2.13613	2.39911	1.04066	1.6077	2.56685	102.231	96.9983	7.05075	7.15914	23.3056	3.79745	0.397856	7.44039	5.25773	11.8146	1.57074	50.0778	4.9385	15.4726	1.56836	109.267	188.718	22.5876	45.0384	33.5573	31.6006	33.5573	0.400886	21.3565	10.1116	5.0434	5.79591	19.6344	5.73265	0.220972
27	M	Baseline	90	V600E (6%)	Q61K (5%)	WT	1.27456	1.38511	0.607097	1.04427	0.989657	1.99308	1.47939	1.65004	1.61049	1.90528	1.23971	16.6538	20.7663	18.9076	3.79745	4.72694	0.989199	0.850873	2.51171	5.62912	1.27298	2.33357	1.35288	0.938562	3.15398	18.0237	5.3155	6.11601	51.9734	1.44408	14.3752	48.2742	28.3636	8.98493	8.95837	14.8132	6.42241	6.95398	1.32764	6.80617	4.08924
28	F	Baseline	40*	V600E (29%)	Q61K (2%)	WT	4.02782	0.965936	2.28945	0.937896	2.0209	1.49485	2.8481	5.98977	3.7386	5.55967	1.19748	17.3688	2.04272	74.6362	0.651989	0.916951	0.651989	1.06471	1.79439	12.3321	1.3323	0.651989	1.87717	1.1581	1.33697	17.4644	1.84539	4.91319	98.1311	0.651989	10.7107	66.6472	11.1315	2.79525	4.11608	13.6665	1.67298	2.51788	0.951806	11.8796	4.11799
28.1	F	Relapse	75	V600E (15%)	Q61K (2%)	WT	2.04911	1.01396	2.46652	0.964264	2.31338	1.79005	5.18736	11.3727	3.35776	4.50023	0.35233	17.1271	4.13052	73.0088	0.706694	0.993963	0.859862	0.597318	2.3748	7.79371	0.965237	0.670519	3.32507	0.709174	0.459306	24.0214	2.11554	4.01578	114.351	0.847233	17.0672	76.4079	16.1935	2.73431	5.37165	23.0325	0.706694	4.89887	0.672872	12.6528	7.9841
29	F	Baseline	70	V600E (30%)	WT	WT	2.06337	0.724471	0.965936	0.836536	1.15669	0.933033	2.28945	4.79822	3.22098	3.22657	0.449066	5.46657	0.482394	30.2824	0.543411	0.527192	0.922266	1.09497	6.15803	11.2098	1.84539	0.374855	0.793685	0.76599	0.558856	10.1827	0.37749	5.97919	114.679	0.374855	7.4665	75.7164	5.68133	0.623946	1.878	9.69531	4.04461	1.71271	0.709174	13.2888	2.83073
30	M	Baseline	25*	V600E (34%)	WT	WT	0.72951	1.90528	0.771105	1.79315	1.67597	2.38667	1.70527	3.71278	2.86295	2.14355	1.35191	6.72165	2.4681	6.36961	0.12923	0.45414	0.365774	0.12923	1.01021	3.23946	0.227944	0.29027	0.298126	0.24278	0.293337	15.9999	0.510204	1.3021	51.6263	0.12923	19.7724	43.084	28.7638	6.18813	12.4957	14.556	0.211036	4.02623	0.12923	5.07116	4.1615
31	M	Baseline	25*	V600E (21%)	WT	WT	1.31494	1.92519	0.879649	1.0122	2.12874	1.73508	1.42899	4.65087	2.6072	1.81504	0.578344	11.5688	8.06469	7.49826	0.526546	0.51202	0.566742	0.113919	0.771376	4.40389	0.137642	1.11432	0.54956	0.240242	0.645173	12.8313	1.41405	1.64379	64.7354	0.205204	14.6292	51.1786	16.4797	4.17922	5.29691	12.5205	0.435795	5.00293	0.329285	6.41268	6.38054
32	M	Baseline	70	V600E (22%)	Q61K (4%)	WT	2.36199	2.91804	1.95206	6.88044	0.278355	2.60268	1.24401	0.232049	2.03144	1.29235	4.80654	1268.98	101.874	152.099	5.02576	28.0159	228.824	1.50082	524.888	6.87308	13.0779	9.71003	138.884	2.31728	35.4919	3.96836	12.2787	87.8763	8.9437	14.94	74.8484	34.604	110.036	7.87457	5.58269	15.5578	11.856	3.56165	8.74136	3.62289	1.14252
33	F	Baseline	70	V600E (63%)	WT	WT	1.93187	4.31691	5.42642	2.75586	1.06437	1.81504	3.3058	1.27235	3.26594	1.90528	1.36131	21.1332	19.7033	0.724273	1.75707	7.87359	6.37757	0.560817	0.194019	3.86776	0.844932	0.642916	14.5243	0.706694	4.78523	1.88834	20.4773	7.30606	1.4319	0.530248	32.9747	1.17437	5.24153	0.762657	0.658877	7.45519	5.02576	2.95813	1.63818	1.47252	0.909857
34	F	Baseline	70	V600E (45%)	WT	WT	1.29684	2.13613	2.64818	2.04557	1.35191	2.04911	1.84038	2.99488	2.51839	1.44894	1.12506	4.50857	6.39995	239.414	1.66713	2.34463	1.66713	1.66713	4.15956	12.3608	1.66713	1.66713	2.09484	1.72656	1.66713	32.8096	1.66713	6.70262	124.705	1.66713	14.027	69.0515	22.9064	2.3997	10.342	22.712	1.66713	3.35573	1.66713	13.5711	4.4949
35	F	Baseline	60	V600E (20%)	WT	WT	1.17691	3.35195	0.80107	5.10708	0.438303	3.605	2.68515	0.759173	2.67122	4.62675	1.71119	13.1698	14.8357	2.01343	2.43376	23.8086	23.9737	0.477351	50.9133	11.8644	1.64393	3.01357	8.17869	0.812993	11.9394	10.96	12.9412	1.45717	7.74318	5.8428	20.1924	4.00849	15.4726	1.36714	2.00023	14.2034	3.70546	4.39474	4.08734	3.13819	1.8723
36	F	Baseline	40*	V600E (34%)	WT	WT	1.27015	1.77769	0.798298	1.24617	1.77769	3.22657	3.34035	7.55536	3.25464	2.13613	0.317538	61.9481	74.0659	26.4131	3.07758	18.4298	4.83578	0.98574	25.9853	5.57422	7.38845	6.55883	11.2374	1.0499	10.1269	12.2601	29.4779	17.6366	26.4076	9.21297	13.1698	28.4211	29.1697	6.42517	5.00819	15.3951	10.0562	10.4038	4.9385	7.32574	3.92091
36.1	F	Relapse	70	V600E (30%)	WT	WT	2.21146	2.52275	3.08442	3.24338	1.44393	2.2974	1.87254	9.32303	2.82353	1.81504	0.557372	58.777	50.2048	71.2596	2.82941	20.5724	3.6925	0.821582	34.3904	12.3799	7.64393	4.32298	8.08774	1.3511	7.49271	38.6816	30.4221	13.9734	147.899	9.27775	43.6406	89.1756	65.2903	8.51188	6.26242	23.2758	3.45473	11.7609	5.92508	13.5711	5.22564	Exons 1-9
36.2	F	Relapse	60	V600E (22%)	WT	WT	1.35191	2.02792	1.70527	1.8119	1.37554	3.17114	1.85961	8.58919	1.96905	1.49485	0.172835	35.9927	85.5814	193.895	1.9724	22.774	4.9724	1.11286	28.2072	49.9487	7.50348	5.44745	14.6157	3.00303	4.00233	104.978	21.9724	36.6257	501.111	10.4224	184.798	297.248	181.589	9.58404	6.8128	73.1805	3.06682	11.2538	1.9724	4.42205	2.04671	Exons 1-9
36.3	F	Relapse	50	V600E (18%)	WT	WT	ND	ND	ND	ND	ND	ND	ND	ND	ND	ND	ND	63.0427	45.6739	51.5383	14.2749	17.0148	5.96691	0.625149	73.5488	14.6924	9.71003	6.86934	13.0986	0.658877	6.3109	36.3179	15.6909	9.87103	147.452	16.1935	45.1964	121.037	57.7564	11.2972	3.06339	32.9247	17.308	12.4825	6.76891	12.2172	4.66152
36.4	F	Relapse	10*	V600E (24%)	WT	WT	1.40444	1.31494	1.12117	1.33561	1.34723	2.78949	2.04911	5.2325	3.14378	1.60214	0.404721	55.7682	52.3603	81.4595	6.76891	19.7364	3.87811	1.05728	38.2013	21.6213	14.5781	7.29305	5.62872	0.785006	2.48545	34.945	32.1759	24.702	200.897	16.3074	38.8763	156.549	59.6064	7.90647	3.35649	24.9651	16.948	8.22734	9.40867	8.66633	2.7571	Exons 1-9
36.5	F	Relapse	15*	V600E (22%)	WT	WT	1.32869	4.46229	1.91189	2.84974	1.1607	2.21146	2.38992	4.8693	1.93522	1.43396	0.505276	74.8484	39.287	169.719	4.54027	22.6785	3.24362	1.1479	26.0511	13.4201	6.09365	7.9045	13.0733	3.47902	1.9045	78.217	31.6094	15.0467	238.855	12.9045	66.444	146.797	79.7199	10.2074	4.02499	39.3651	3.64112	15.8401	2.3915	9.48256	2.49163	Exons 3-9
37	F	Baseline	85	V600E (29%)	WT	WT	1.75321	1.96564	0.965936	1.67307	1.3333	2.42839	1.02811	5.41702	2.06694	1.46409	0.817902	108.125	50.7352	818.363	16.8297	60.7574	17.6138	19.7724	16.8297	68.4421	33.6751	111.588	21.1475	16.8297	27.2914	34.8228	34.2701	67.6632	70.1088	39.7021	47.1369	18.3318	33.6751	6.86125	16.8297	72.4154	19.6344	6.15156	16.8297	5.59379	19.6435
38	M	Baseline	10*	V600E (6%)	WT	WT	5.93809	4.09823	4.21344	4.96743	1.86607	3.605	4.21344	1.8954	2.9231	2.96905	2.8481	240.326	186.75	815.069	10.9	15.19	17.988	6.09365	18.6293	34.7926	6.09365	21.6579	11.2638	6.09365	15.6361	11.8796	73.8069	24.4993	59.0615	9.8816	24.227	112.89	47.3023	7.04128	7.36261	21.1752	6.09365	13.156	6.09365	7.22381	5.82508
39	M	Baseline	80	V600E (50%)	WT	WT	1.77769	1.6644	4.45369	1.24186	2.30537	1.92519	2.20381	3.16565	1.42158	1.77154	3.63008	90.435	10.4513	1.41127	1.27745	4.15557	2.97164	1.22486	9.64223	29.926	13.8318	26.4444	1.04693	12.1503	3.39475	3.64836	0.93201	534.968	125.826	0.833175	120.107	31.8194	3.00303	10.984	24.227	6.75865	3.39475	7.12661	0.833175	22.952	4.95814
40	M	Baseline	40*	V600E (49%)	WT	G128D (15%)	3.24901	0.929805	0.898132	0.735858	2.28153	1.46409	3.23777	8.38319	3.5739	3.12748	0.382889	3.23228	0.47236	63.1584	0.382817	0.53839	0.903084	0.382817	4.24792	32.9988	2.13789	0.382817	0.481032	0.737035	0.382817	12.0895	0.382817	2.30833	94.6662	0.382817	3.11009	86.2636	6.00886	0.852056	2.0643	7.94042	1.69658	1.56909	0.636195	24.2752	7.13743
41	M	Baseline	100	V600E (18%)	WT	P124L (25%)	2.53151	5.11594	2.62989	6.88044	1.42405	4.02782	2.34567	0.565461	3.24338	1.55833	3.16017	30.104	32.6299	4.61408	3.31252	17.1728	108.125	2.07154	0.511994	2.03614	7.81439	9.7783	19.673	1.91789	27.6765	34.5797	31.3965	3.95198	0.942161	27.5797	37.6697	6.58688	19.7033	2.56013	0.978858	31.2393	7.1341	7.5111	3.44265	2.20303	0.742563
42	M	Baseline	80	V600K (40%)	WT	P124S (10%)	1.6529	2.77984	1.64718	4.73216	1.38992	3.95863	1.58557	0.553824	1.98275	1.70527	2.45377	8.74136	4.04461	33.4282	0.344627	0.5464	5.68133	0.425238	2.61039	47.4926	0.620784	0.499592	1.46306	1.98627	2.53825	5.47744	2.15293	1.46686	30.7164	0.631754	68.5722	9.87586	16.6538	4.60748	4.60434	4.05265	0.906253	9.69983	0.622963	11.037	8.3561
43	M	Baseline	90	V600E (35%)	WT	WT	3.47015	2.57576	2.96905	2.89287	1.26138	2.68515	1.60214	0.767107	1.05519	0.972655	1.84676	45.355	37.8019	157.227	2.10077	11.9532	113.163	2.40831	3.5779	30.5051	1.57626	7.6251	7.76279	4.17416	16.2503	7.45519	19.1588	12.9679	11.2722	10.1981	40.5454	11.9238	55.3789	3.40847	5.24153	16.0561	10.4147	20.3843	1.00668	7.82993	5.60489
43.1	M	Relapse	90	V600K (46%)	WT	WT	4.59479	1.61328	4.37717	2.13984	1.97931	2.57576	6.84476	3.53694	2.2697	4.14106	1.84916	51.8146	39.5749	87.1393	2.07881	12.466	115.486	1.62465	7.6251	24.3103	8.44045	3.85103	4.03058	4.53807	2.90983	23.1133	15.045	7.55997	138.3	14.5403	45.5142	62.0337	78.6107	6.1536	4.15034	27.5379	5.72127	14.0614	1.01021	8.34223	10.2387	Exons 1-11 and 1-9
44	H	Baseline	80	V600E (26%)	WT	WT	1.59107	1.00347	2.85799	0.52033	2.18859	3.13834	1.5966	3.17664	1.86284	1.91189	0.468136	163.474	108.505	5.82904	4.70214	11.5525	9.7783	0.625149	30.8514	5.77892	10.8239	7.1341	6.82606	5.3905	19.3612	1.46737	66.444	10.4192	54.9933	17.1271	97.6803	34.4608	60.4475	0.979729	16.6538	12.9669	4.9385	22.8024	105.137	4.69502	0.330594
45	M	Baseline	90	V600E (62%)	WT	WT	1.10191	2.41999	1.18509	3.83041	1.05336	2.80889	1.64718	0.89969	1.92186	1.11342	1.79626	0.128778	0.0929727	4.01592	0.103275	0.130756	0.689576	0.0929727	0.0929727	5.2262	0.0929727	0.0929727	0.116826	0.61645	0.0929727	9.16684	0.938562	0.702984	59.3969	0.0929727	111.588	29.7109	33.44	8.16033	16.5955	11.7967	0.21856	5.49922	0.101838	5.89558	6.77206
45.1	M	Relapse	30*	V600E (56%)	WT	WT	1.7411	1.53156	0.962594	2.05979	1.23114	2.11404	1.6358	2.52713	2.49234	1.69349	1.5966	8.4011	6.90461	18.5881	0.471808	0.0886534	0.61789	0.125605	7.12576	5.71094	0.266552	0.509607	0.33301	0.35525	0.12357	15.5941	2.07638	2.13746	95.0608	0.122698	118.169	66.657	35.0274	4.6459	4.68022	7.63133	0.151795	3.76257	0.142659	7.49882	7.80889	Exons 1-11, 1-9 and 3-9
46	M	Baseline	10*	V600E (16%)	Q61R (4%)	WT	0.846745	1.3333	1.44393	2.40744	0.692555	2.41162	0.685391	0.354167	1.53954	1.61328	2.10672	17.7377	34.2701	0.699969	0.454505	24.9071	1.02447	0.325843	43.1843	4.48814	6.46757	0.645173	6.3047	1.15405	29.0677	14.1537	22.2734	11.1053	5.47304	10.3783	20.4773	17.6411	43.0333	1.89399	9.2453	20.4463	5.58269	11.2767	4.18881	2.15721	2.33466
47	F	Baseline	90	V600E (44%)	WT	WT	2.39496	4.51586	0.416099	4.07698	1.29684	3.79737	0.678302	0.205541	2.63445	1.31951	0.0033076	52.1772	31.6172	249.744	2.87941	25.5408	48.8174	8.17849	180.321	8.8657	2.87941	5.18674	21.373	2.87941	67.8553	4.82845	44.7239	11.5765	12.3652	21.2818	31.0683	9.43174	37.4067	10.1948	4.20351	32.6948	5.3905	12.7031	12.3218	1.88173	3.59213
48	F	Baseline	90	V600E (49%)	WT	WT	9.51366	0.694959	1.42405	0.688964	0.463294	1.17691	0.726986	0.606046	0.509622	10.5927	16.2797	5.92525	2.05708	39.7569	0.354422	0.533176	0.81015	0.354422	1.54889	10.4559	0.719182	0.551079	0.445352	1.20782	0.354422	10.4354	0.510204	1.87968	97.3193	0.354422	13.8804	59.5874	11.0151	1.77588	2.15293	16.3971	0.896779	6.19481	0.37749	12.4331	3.92091
49	M	Baseline	95	V600E (54%)	WT	WT	2.33755	1.52626	1.26138	2.13984	2.18102	2.33755	4.05584	4.1916	2.33351	2.32947	1.39959	2.52052	0.774083	32.1073	0.293337	0.538997	0.737035	0.234422	3.33581	17.2284	2.0643	0.234422	0.294565	0.645173	0.234422	12.8764	0.517403	3.62724	114.302	0.234422	0.859862	130.829	8.92704	4.20638	2.3915	11.838	0.93201	2.95813	0.489201	23.6871	10.0257
50	M	Baseline	80	V600K (44%)	WT	WT	5.40764	1.33793	2.25793	1.21209	1.93187	1.30134	2.70382	4.98468	3.5125	6.02099	2.68515	2.45947	0.782261	93.2605	0.782261	1.10016	1.02088	0.782261	3.49123	19.3449	1.75707	0.782261	0.982957	1.32299	0.782261	12.2601	0.782261	3.14505	105.32	0.782261	4.95583	72.6966	3.37105	0.894352	2.31728	11.2321	1.26853	2.95813	0.782261	17.5872	6.03276
51	M	Baseline	70	V600E (20%)	Q61K (4%)	WT	4.50023	1.07177	2.21914	0.531264	1.63014	0.588453	7.83536	2.17724	0.698581	8.42689	12.2525	14.8877	7.75983	28.6904	0.217034	1.26936	11.6094	0.196757	1.48513	9.64155	0.896779	0.482394	1.06743	0.409164	0.706694	7.66707	3.47902	2.40728	50.7506	1.98627	8.35221	26.1239	10.8619	1.83393	1.69065	4.21186	0.338644	3.22888	0.382817	6.43518	5.74403
52	M	Baseline	70	V600E (8%)	WT	M146I (30%)	1.59107	2.77984	0.615572	1.40201	2.86791	3.98616	1.68179	5.51171	3.11126	2.78949	0.126306	3.09922	2.52937	22.5922	0.297476	0.846755	0.321309	0.23773	1.00316	4.74744	0.279298	0.532109	1.82228	0.449753	0.23773	12.8313	0.530248	1.94273	62.6844	0.731889	11.3282	37.6412	21.2818	10.5298	11.4479	9.10284	0.244487	3.71456	0.464159	7.45519	13.6936
52.1	M	Relapse	60	V600E (10%)	WT	WT	1.13288	3.04196	5.73582	1.50786	1.07923	3.01049	0.962594	4.71579	3.25464	2.24233	0.212421	5.3155	4.38398	14.9149	0.221644	1.04214	0.560817	0.221644	1.3606	10.5865	3.31252	1.58734	1.77342	0.49264	0.221644	17.2818	2.7416	3.47617	39.4974	0.446613	33.7933	32.1309	81.9857	8.73393	15.9124	15.1809	0.467422	5.73532	0.409164	13.7626	8.9312
53	F	Baseline	30*	V600E (37%)	WT	WT	2.74157	3.68075	1.15669	4.29453	1.51047	4	1.75321	4.49244	3.77768	2.37841	1.80876	55.1852	15.2573	44.5081	6.02995	9.58223	12.193	2.28503	23.2297	34.2892	24.6551	10.7107	9.54287	1.93137	23.0675	6.48043	6.07234	10.0252	11.8903	23.5575	56.5552	9.44711	22.1955	2.03608	5.0611	18.3422	9.91628	9.46486	4.4148	5.27039	4.24989
54	F	Baseline	95	V600E (35%)	WT	WT	2.80889	4.54727	1.76541	7.98615	0.702222	4.51586	1.6245	0.287673	2.25402	2.32141	3.32879	34.6322	29.4779	1.06082	3.19849	18.8473	425.387	1.45424	7.05952	1.09839	6.13649	4.85275	7.78505	0.804494	23.2297	35.5625	32.8594	6.41125	0.63084	30.4221	12.6277	10.2146	31.8395	1.28318	1.59291	12.8313	13.8318	2.52671	7.6251	0.775622	0.184173
55	M	Baseline	30*	V600K (44%)	WT	WT	ND	ND	ND	ND	ND	ND	ND	ND	ND	ND	ND	8.47007	8.95837	6.12493	1.94495	16.7824	37.0157	0.896779	30.104	0.675767	2.04272	1.97932	5.14199	0.687164	8.86471	10.5457	15.9682	2.41549	0.439502	8.83371	5.44745	1.1937	12.8059	0.478758	0.42673	6.06314	3.71846	2.84631	1.05728	0.31305	0.175974
56	M	Baseline	80	V600E (28%)	WT	WT	3.77114	3.69353	9.74728	2.93325	0.304603	3.93128	2.16595	1.2812	1.00173	2.33755	3.38698	33.0904	47.1369	4.7737	4.11608	32.6769	66.6771	0.112334	32.6299	0.942736	5.74135	1.91118	18.0534	1.14599	8.38152	20.3748	61.7315	19.1415	1.0289	33.44	13.8804	2.72594	35.4919	1.05933	2.80966	10.147	4.97322	1.47838	13.2624	1.44189	0.296574
56.1	M	Relapse	75	V600E (32%)	WT	WT	2.41999	2.74157	10.8153	3.31153	0.237336	2.62989	1.44894	1.07363	1.42158	2.48802	4.53154	77.5168	37.0157	5.27325	5.24153	31.3624	52.6104	0.300619	43.7577	4.81239	5.31728	1.85986	21.5624	2.62874	5.2232	11.1928	48.6467	10.7011	15.3866	17.7377	43.3359	9.49764	20.4773	0.488832	2.20132	16.1124	3.89172	1.78553	13.8069	1.02431	0.461518
57	F	Baseline	80	V600E (32%)	Q61R (4%)	WT	6.65759	1.95884	3.20428	1.46662	1.19334	2.16595	4.89056	4.43059	2.83333	7.03719	12.9511	7.26016	6.49026	16.0139	0.339832	1.15204	13.309	0.134779	4.10168	6.15972	0.452915	0.234422	2.66349	0.174664	1.14198	8.39818	5.0611	1.50791	75.7333	0.475682	15.2573	28.1023	12.7611	2.04739	4.10168	9.39441	0.39232	2.31484	0.402059	5.45828	2.0944
58	M	Baseline	20*	V600E (22%)	Q61K (2%)	WT	0.923382	2.39496	1.20164	2.39081	0.91067	2.68515	2.9897	1.95545	1.51309	0.99654	1.52626	23.0675	16.4797	19.6285	4.4148	3.25134	2.79983	1.31376	2.4423	15.2479	1.87143	6.09365	2.61558	0.721705	7.70566	23.2758	3.91908	7.3054	20.0234	0.850873	43.7937	26.1846	43.7937	32.8184	21.8867	17.5257	1.85187	9.66591	0.739622	13.9568	5.41194
58.1	M	Relapse	90	V600E (32%)	WT	WT	2.80889	2.38667	2.41999	3.27728	0.372419	3.87716	2.94854	3.32303	2.5713	2.0209	2.31338	53.4725	55.5732	12.137	2.97164	72.9915	26.8176	1.50082	103.674	16.2228	21.4314	8.59107	33.7305	1.16216	6.74524	27.5604	91.0708	49.7575	13.8563	23.5575	23.3112	34.2151	25.6237	10.8516	16.8297	10.6571	1.30583	5.51852	0.744608	3.54754	0.848292	Exons 1-9
59	M	Baseline	70	V600E (17%)	WT	WT	3.16017	2.47942	2.17347	1.83719	3.41054	3.3058	3.79737	3.69994	2.72735	3.77114	5.20537	0.24968	0.24968	1.85591	0.24968	0.351147	0.24968	0.24968	0.24968	0.768764	0.24968	0.24968	0.313737	0.24968	0.24968	13.4292	0.441944	1.00383	128.936	0.24968	50.5578	73.8291	54.4173	12.8338	27.7737	39.6419	0.24968	9.87122	0.24968	14.1042	8.9312
60	M	Baseline	40*	V600E (60%)	WT	WT	2.65737	2.88786	1.72309	7.50317	0.232451	3.45815	3.83706	1.11149	2.99488	1.81504	2.69447	29.1697	25.8944	9.62344	1.22916	21.8996	205.276	0.709174	3.78417	3.42407	2.4681	1.69065	23.4015	0.774083	13.3557	17.3424	24.6551	23.3536	1.50141	27.196	17.1271	5.42973	28.3636	0.209569	4.00233	12.0472	9.44168	0.592525	4.4148	2.38787	0.454717
60.1	M	Relapse	20*	V600E (55%)	WT	WT	2.2974	3.42238	1.74226	5.46415	0.392115	5.44526	3.86375	4.91605	3.45216	2.9897	1.09809	32.6451	34.2425	9.31469	1.46129	22.4601	208.456	1.24462	3.31025	2.78117	2.98596	1.85225	26.4847	0.805204	1.4696	13.0581	26.7543	21.5758	56.0784	28.6949	17.4909	33.8104	16.4797	0.183729	5.66146	10.2184	10.6624	0.849979	4.24259	4.72803	0.604887	Exons 1-11, 1-9 and 3-9
61	M	Baseline	75	V600E (25%)	WT	WT	1.79626	2.32141	1.60214	2.2697	1.03168	2.46229	1.17691	1.67888	1.75625	2.46229	2.27363	3.56539	1.57626	53.939	0.53585	0.753614	0.53585	0.53585	3.51578	13.117	1.69658	0.53585	0.673327	1.00668	0.53585	9.13479	0.53585	2.15436	106.03	0.53585	2.4681	94.6526	6.00886	1.51764	1.77563	7.35145	0.679981	1.68297	0.53585	13.8593	7.5489
62	M	Baseline	80	V600K (22%)	Q61R (2%)	K57N (15%)	2.6666	1.85318	1.41421	0.819321	1.7411	1.88557	1.67018	2.06694	1.26357	2.67586	7.06162	5.98785	2.87941	107.792	0.76599	1.07728	0.80168	0.76599	2.1454	9.28916	0.76599	0.76599	0.962512	1.52199	0.76599	6.99961	0.76599	3.07963	91.9403	0.76599	3.19849	31.172	6.76891	0.645702	1.17033	6.68799	0.76599	3.9287	0.76599	11.6733	3.10066
63	M	Baseline	90	V600E (50%)	WT	WT	3.32879	4.08405	13.9288	4.13389	1.79626	2.95878	1.20164	0.51853	0.977725	1.02101	8.36868	23.4751	45.8342	8.04274	17.7377	42.6533	19.4973	0.0780345	48.9887	2.48055	4.65298	1.98627	12.6106	0.948478	12.193	37.4811	73.2916	11.4121	7.14851	98.7122	29.1697	6.07884	73.8069	8.80853	17.0672	7.56039	18.8261	3.84699	17.988	2.2263	7.5489
63.1	M	Relapse	45*	V600E (48%)	WT	WT	2.89788	2.81864	9.31787	2.12505	1.21841	3.14923	1.34723	1.3036	1.2505	1.63014	3.38698	48.6467	32.1759	7.93077	9.31031	41.1211	17.6519	0.0621586	50.2633	27.2722	51.8129	8.52962	13.6821	18.9585	5.48575	42.2656	55.9639	45.0354	258.644	114.275	440.553	3.38916	47.1369	1.19464	11.368	5.03575	13.9779	3.47599	5.02576	1.57339	4.67149
64	M	Baseline	60	V600E (8%)	WT	WT	1.91853	7.21	0.752623	4.53939	2.50533	6.08392	0.917004	0.693756	3.83041	2.15846	0.664343	18.8261	17.2475	231.555	4.14502	46.3819	46.972	6.91269	52.7284	12.7625	15.6909	12.8959	25.3675	4.14502	10.6733	17.773	22.2734	16.6649	13.8167	30.7435	38.6049	5.01916	44.5675	4.46192	4.14502	13.5236	8.06469	6.62116	12.9866	1.3633	2.07251
64.1	M	Relapse	35*	V600E (52%)	WT	WT	1.91189	4.64282	1.64718	5.17838	0.798298	6.9163	3.49429	1.97589	2.84317	4.39237	0.952638	20.0969	19.4275	212.414	2.17186	40.1305	56.5665	4.88129	41.3253	142.146	16.1516	10.1818	30.4059	26.1222	0.316283	53.6727	19.5582	13.1229	70.917	40.2563	560.031	71.9167	204.917	2.46291	6.97921	39.4342	1.69362	3.1232	0.970323	1.50086	1.93135
